# Supplementary material for: QTL mapping for adult plant resistance to wheat stripe rust in M96-5 × Guixie 3 wheat population
Source: J Appl Genet. 2022 Mar 26;63(2):265–79. doi: 10.1007/s13353-022-00686-z (PMC8979893; doi:10.1007/s13353-022-00686-z)
Supplement: Supplementary file 1 — Supplementary file1 (XLSX 63 kb) [file 13353_2022_686_MOESM1_ESM.xlsx]

## Sheet: Table S1
Table S1. SSR markers derived from GrainGenes
locus name	chromosome	Forward Primer	Reverse Primer	Anneal in CS	Opata size	Synthetic size	Domain size	RL 4452 size	BW 252 size	BW 278 size	Wuhan size	Maringa size
cfd36	2A	GCAAAGTGTAGCCGAGGAAG	TTAGAGTTTTGCAGCGCCTT	60	123	null
gwm512	2A	AGCCACCATCAGCAAAAATT	GAACATGAGCAGTTTGGCAC	61	185	null
barc124	2A	TGCACCCCTTCCAAATCT	TGCGAGTCGTGTGGTTGT	51	214	207			203	null
gwm296	2A	AATTCAACCTACCAATCTCTG	GCCTAATAAACTGAAAACGAG	61	165	157	177	185			185	178
wmc667	2A	GAGGAGAGGAAAAGGCAGGCTA	AACTCTTGCGTGTCTCAAACCG	65	132	null
gwm636	2A	CGGTAGTTTTTAGCAAAGAG	CCTTACAGTTCTTGGCAGAA	61	112	84
gwm614	2A	GATCACATGCATGCGTCATG	TTTTACCGTTCCGGCCTT	61	126	null			117	null
gwm497	2A	GTAGTGAAGACAAGGGCATT	CCGAAAGTTGGGTGATATAC	61	137	null
wmc407	2A	GGTAATTCTAGGCTGACATATGCTC	CATATTTCCAAATCCCCAACTC	61	137	139			129	134
wmc382	2A	CATGAATGGAGGCACTGAAACA	CCTTCCGGTCGACGCAAC	61	202	null			202	226	223	219
barc212	2A	GGCAACTGGAGTGATATAAATACCG	CAGGAAGGGAGGAGAACAGAGG	51					218	192
gwm359	2A	CTAATTGCAACAGGTCATGGG	TACTTGTGTTCTGGGACAATGG	61	212	null	null	219
wmc728	2A	GCAGGCTCTGCATCTTCTTG	CGCAGAGCTGAGCTGAAATC						null	158
wmc177	2A	AGGGCTCTCTTTAATTCTTGCT	GGTCTATCGTAATCCACCTGTA	61	184	190	188	186			192	183
wmc598	2A	TCGAGGAGTCAACATGGGCTG	ACGGTCGCTAGGGAGGGGAG	68			143	202
gwm71.1	2A	GGCAGAGCAGCGAGACTC	CAAGTGGAGCATTAGGTACACG	0	126	124	125	null
wmc602	2A	TACTCCGCTTTGATATCCGTCC	GTTTGTTGTTGCCATCACATTC	62			212	161
wmc149	2A	ACAGACTTGGTTGGTGCCGAGC	ATGGGCGGGGGTGTAGAGTTTG	61					null	156
wmc453	2A	ACTTGTGTCCATAACCGACCTT	ATCTTTTGAGGTTACAACCCGA	61	168	177					165	172
wmc522	2A	AAAAATCTCACGAGTCGGGC	CCCGAGCAGGAGCTACAAAT	61	204	188	214	182			192	194
wmc474	2A	ATGCTATTAAACTAGCATGTGTCG	AGTGGAAACATCATTCCTGGTA	61	91	null
wmc296	2A	GAATCTCATCTTCCCTTGCCAC	ATGGAGGGGTATAAAGACAGCG	61	162	146	140	160			162	164

## Sheet: Table S2
Table S2. Predictive analysis of candidate genes based on the positioning of Qyr.gaas.2A
Interval of QTL	Start	End				ID in wheat	Pfam ids	Annotation
cfd36~AX-110576889	16621663	16622568	50	-	.	ID=TraesCS2A01G040700.1	PF00704	Acidic chitinase
chr2A:16618124..31858124	16629061	16630518	59	-	.	ID=TraesCS2A01G040800.1	PF02458	Hydroxycinnamoyl-CoA shikimate/quinate hydroxycinnamoyltransferase
	16642252	16643031	20	-	.	ID=TraesCS2A01G036000LC.1	unknown	kinase superfamily with octicosapeptide/Phox/Bem1p domain-containing protein
	16643221	16643544	15	-	.	ID=TraesCS2A01G036100LC.1	unknown	Lipoprotein-releasing system ATP-binding protein LolD
	16657898	16658374	37	+	.	ID=TraesCS2A01G036200LC.1	unknown	Transposon TX1 uncharacterized
	16661538	16663719	48	+	.	ID=TraesCS2A01G040900.1	PF00069	Kinase family protein
	16666762	16667082	16	-	.	ID=TraesCS2A01G036300LC.1	unknown	Cell differentiation protein RCD1 homolog
	16667522	16668352	33	-	.	ID=TraesCS2A01G041000.1	PF00069	Receptor-like protein kinase
	16672093	16677907	61	-	.	ID=TraesCS2A01G041100.1	PF00364	Acetyltransferase component of pyruvate dehydrogenase complex
	16672331	16677778	59	-	.	ID=TraesCS2A01G041100.2	PF00364	Acetyltransferase component of pyruvate dehydrogenase complex
	16716477	16718950	28	+	.	ID=TraesCS2A01G041200.1	PF14303	Glutathione S-transferase T3
	16719342	16727120	62	+	.	ID=TraesCS2A01G041300.1	PF01425	Glutamyl-tRNA(Gln) amidotransferase subunit A
	16719549	16727120	55	+	.	ID=TraesCS2A01G041300.2	PF01425	Glutamyl-tRNA(Gln) amidotransferase subunit A
	16729221	16741391	53	+	.	ID=TraesCS2A01G041400.1	PF01425	Glutamyl-tRNA(Gln) amidotransferase subunit A
	16745853	16746524	33	+	.	ID=TraesCS2A01G041500.1	PF00847	Ethylene-responsive transcription factor
	16750977	16752004	41	+	.	ID=TraesCS2A01G041600.1	PF00847	Ethylene-responsive transcription factor
	16818151	16822553	56	+	.	ID=TraesCS2A01G041700.1	PF13962	Embryogenesis transmembrane protein-like
	16829398	16833155	44	+	.	ID=TraesCS2A01G041800.1	PF13962	Embryogenesis transmembrane protein-like
	16860366	16865643	62	+	.	ID=TraesCS2A01G041900.1	unknown	Mitochondrial inner membrane protease subunit 1
	16869651	16870839	32	-	.	ID=TraesCS2A01G036400LC.1	PF00069	Protein kinase
	16872212	16875939	50	-	.	ID=TraesCS2A01G042000.1	PF00300	Phosphoglycerate mutase-like protein
	16873717	16875900	40	-	.	ID=TraesCS2A01G042000.2	PF00300	Phosphoglycerate mutase-like protein
	16877500	16878129	30	+	.	ID=TraesCS2A01G036500LC.1	PF00078	LINE-1 retrotransposable element ORF2 protein
	16881213	16888128	60	-	.	ID=TraesCS2A01G042100.1	PF00300	Phosphoglycerate mutase-like protein
	16881415	16886499	56	-	.	ID=TraesCS2A01G042100.2	PF00300	Phosphoglycerate mutase-like protein
	16890826	16893407	22	+	.	ID=TraesCS2A01G036600LC.1	unknown	tRNA (uracil(54)-C(5))-methyltransferase
	16899419	16901079	56	-	.	ID=TraesCS2A01G042200.1	PF00300	Phosphoglycerate mutase-like protein
	16985535	16989573	50	-	.	ID=TraesCS2A01G042300.1	PF00300	Phosphoglycerate mutase-like protein
	16999804	17003798	60	-	.	ID=TraesCS2A01G042400.1	PF00931	Disease resistance protein
	17026124	17033287	48	+	.	ID=TraesCS2A01G042500.1	PF00931	NBS-LRR disease resistance protein
	17037235	17041676	52	+	.	ID=TraesCS2A01G042600.1	PF00931	NBS-LRR disease resistance protein-like
	17056262	17056453	11	+	.	ID=TraesCS2A01G036700LC.1	unknown	RNA-binding (RRM/RBD/RNP motifs) family protein
	17098948	17099484	31	+	.	ID=TraesCS2A01G036800LC.1	unknown	Retrovirus-related Pol polyprotein from transposon TNT 1-94
	17109341	17115604	53	+	.	ID=TraesCS2A01G042700.1	PF00931	NBS-LRR disease resistance protein-like
	17118069	17119614	41	+	.	ID=TraesCS2A01G042800.1	PF02458	HXXXD-type acyl-transferase family protein
	17133325	17134033	42	+	.	ID=TraesCS2A01G042900.1	PF01419	Dirigent protein
	17145279	17148037	41	-	.	ID=TraesCS2A01G043000.1	PF00931	Disease resistance protein
	17203674	17204087	23	+	.	ID=TraesCS2A01G036900LC.1	unknown	DNA-directed RNA polymerase subunit beta'
	17225831	17227038	51	-	.	ID=TraesCS2A01G043100.1	PF00069	lectin-receptor kinase
	17249740	17252351	40	+	.	ID=TraesCS2A01G043200.1	PF03083	Bidirectional sugar transporter SWEET
	17297187	17297642	42	-	.	ID=TraesCS2A01G043300.1	unknown	Indole-3-glycerol phosphate synthase
	17300138	17301783	43	+	.	ID=TraesCS2A01G043400.1	PF03083	Bidirectional sugar transporter SWEET
	17309122	17312024	29	+	.	ID=TraesCS2A01G037000LC.1	unknown	Nudix hydrolase 3
	17373583	17374031	33	+	.	ID=TraesCS2A01G037100LC.1	unknown
	17411781	17415683	53	-	.	ID=TraesCS2A01G043500.1	unknown	NBS-LRR resistance-like protein
	17440599	17441707	35	-	.	ID=TraesCS2A01G043600.1	PF03106	WRKY transcription factor
	17446997	17447912	47	-	.	ID=TraesCS2A01G043700.1	PF03106	WRKY transcription factor
	17473768	17474130	23	-	.	ID=TraesCS2A01G037200LC.1	unknown	NBS-LRR resistance-like protein
	17481255	17482253	42	-	.	ID=TraesCS2A01G043800.1	PF03106	WRKY transcription factor
	17501882	17502112	20	-	.	ID=TraesCS2A01G043900.1	unknown	Disease resistance protein (NBS-LRR class) family
	17502822	17505250	32	-	.	ID=TraesCS2A01G044000.1	unknown	NBS-LRR resistance-like protein
	17532790	17536391	49	-	.	ID=TraesCS2A01G044100.1	unknown	NBS-LRR resistance-like protein
	17540149	17543780	35	-	.	ID=TraesCS2A01G044200.1	unknown	NBS-LRR resistance-like protein
	17548123	17549707	33	-	.	ID=TraesCS2A01G044300.1	unknown	NBS-LRR resistance-like protein
	17549683	17551794	40	-	.	ID=TraesCS2A01G044300.2	unknown	NBS-LRR resistance-like protein
	17597301	17597872	38	-	.	ID=TraesCS2A01G044400.1	unknown	NBS-LRR resistance-like protein
	17597975	17601016	43	-	.	ID=TraesCS2A01G044500.1	unknown	NBS-LRR resistance-like protein
	17610428	17611062	52	+	.	ID=TraesCS2A01G044600.1	PF01419	Dirigent protein
	17615409	17620051	54	+	.	ID=TraesCS2A01G044700.1	PF02181	Formin-like protein
	17619475	17619678	41	-	.	ID=TraesCS2A01G037300LC.1	unknown	5'-3' exonuclease family protein
	17651938	17658878	56	+	.	ID=TraesCS2A01G044800.1	PF05712	Mortality factor 4-like protein 1
	17657154	17657519	12	+	.	ID=TraesCS2A01G037400LC.1	unknown	Elongation factor G 1
	17673674	17674186	27	-	.	ID=TraesCS2A01G037500LC.1	PF04434	Protein FAR1-RELATED SEQUENCE 5
	17674202	17674579	28	-	.	ID=TraesCS2A01G037600LC.1	unknown	Protein FAR1-RELATED SEQUENCE 5
	17675873	17676502	24	-	.	ID=TraesCS2A01G037700LC.1	PF03101	Protein FAR1-RELATED SEQUENCE 5
	17679674	17681625	63	-	.	ID=TraesCS2A01G044900.1	PF00067	Cytochrome P450 family protein
	17719123	17719665	25	+	.	ID=TraesCS2A01G037800LC.1	unknown	Transposon protein
	17719707	17720174	23	+	.	ID=TraesCS2A01G037900LC.1	unknown	Transposon protein
	17731303	17736416	58	+	.	ID=TraesCS2A01G045000.1	PF04727	ELMO domain containing protein
	17738199	17741815	59	-	.	ID=TraesCS2A01G045100.1	PF17123	Zinc finger (C3HC4-type RING finger) family protein
	17748678	17749157	31	-	.	ID=TraesCS2A01G038000LC.1	PF07727	Retrovirus-related Pol polyprotein from transposon TNT 1-94
	17784645	17786762	24	-	.	ID=TraesCS2A01G038100LC.1	unknown	Ubiquinol oxidase
	17784645	17786762	23	-	.	ID=TraesCS2A01G038100LC.2	unknown	Ubiquinol oxidase
	17837184	17838278	51	-	.	ID=TraesCS2A01G045200.1	PF05055	Upf0496 protein
	17845177	17845593	26	+	.	ID=TraesCS2A01G038200LC.1	unknown	Ankyrin repeat family protein
	17846426	17850624	48	+	.	ID=TraesCS2A01G045300.1	PF12796	Ankyrin repeat protein family-like protein
	17857252	17858086	44	+	.	ID=TraesCS2A01G045400.1	PF02798	Glutathione S-transferase
	17857252	17858086	51	+	.	ID=TraesCS2A01G045400.2	PF02798	Glutathione S-transferase
	17869278	17871731	44	-	.	ID=TraesCS2A01G045500.1	PF00854	NRT1/PTR family protein 2.2
	17875960	17876157	25	+	.	ID=TraesCS2A01G038300LC.1	unknown	Protein phosphatase 2C family protein
	17893131	17896560	60	+	.	ID=TraesCS2A01G045600.1	PF00067	Cytochrome P450
	17909613	17909834	40	-	.	ID=TraesCS2A01G038400LC.1	unknown	Endonuclease/exonuclease/phosphatase family protein
	17930056	17932765	53	+	.	ID=TraesCS2A01G045700.1	PF00067	Cytochrome P450
	17954274	17956374	60	+	.	ID=TraesCS2A01G045800.1	PF00657	GDSL esterase/lipase
	17958097	17958291	17	+	.	ID=TraesCS2A01G038500LC.1	unknown	Arabinose-proton symporter
	17981409	17985612	63	+	.	ID=TraesCS2A01G045900.1	PF00067	Cytochrome P450
	18002693	18003130	30	+	.	ID=TraesCS2A01G038600LC.1	PF13966	RNA-directed DNA polymerase (reverse transcriptase)-related family protein
	18006519	18011571	53	+	.	ID=TraesCS2A01G046000.1	PF00067	Cytochrome P450
	18016470	18025549	62	-	.	ID=TraesCS2A01G046100.1	PF01593	Cyclopropane-fatty-acyl-phospholipid synthase
	18052523	18053489	32	-	.	ID=TraesCS2A01G038700LC.1	unknown	Basic-leucine zipper (bZIP) transcription factor family protein
	18058506	18059370	62	-	.	ID=TraesCS2A01G046200.1	PF12680	Nuclear transport factor 2 (NTF2)-like protein
	18063321	18063656	28	-	.	ID=TraesCS2A01G038800LC.1	unknown	Endonuclease/exonuclease/phosphatase family protein
	18068325	18072740	53	+	.	ID=TraesCS2A01G046300.1	PF00450	Serine carboxypeptidase family protein
	18077659	18084532	56	-	.	ID=TraesCS2A01G046400.1	PF00083	Sugar transporter
	18077659	18084532	55	-	.	ID=TraesCS2A01G046400.2	PF00083	Sugar transporter
	18156723	18165501	58	+	.	ID=TraesCS2A01G046500.1	PF00450	Serine carboxypeptidase family protein
	18156723	18165501	61	+	.	ID=TraesCS2A01G046500.2	PF00450	Serine carboxypeptidase family protein
	18169389	18171403	27	+	.	ID=TraesCS2A01G038900LC.1	unknown	phosphatidyl inositol monophosphate 5 kinase
	18176109	18179905	62	-	.	ID=TraesCS2A01G046600.1	PF00083	Sugar transporter
	18200953	18201189	26	-	.	ID=TraesCS2A01G039000LC.1	unknown	Retrotransposon protein
	18210243	18211544	37	+	.	ID=TraesCS2A01G039100LC.1	PF04827	Transposon protein
	18215594	18215830	26	-	.	ID=TraesCS2A01G039200LC.1	unknown	Retrotransposon protein
	18224766	18226067	41	+	.	ID=TraesCS2A01G039300LC.1	PF04827	Transposon protein
	18240794	18241081	24	-	.	ID=TraesCS2A01G039400LC.1	PF13966	RNA-directed DNA polymerase (reverse transcriptase)-related family protein
	18241126	18241362	26	-	.	ID=TraesCS2A01G039500LC.1	unknown	Retrotransposon protein
	18275256	18275570	11	+	.	ID=TraesCS2A01G039600LC.1	unknown
	18279019	18279354	11	-	.	ID=TraesCS2A01G039700LC.1	unknown	Psoralen synthase
	18280357	18280899	36	-	.	ID=TraesCS2A01G039800LC.1	unknown	Retrovirus-related Pol polyprotein from transposon TNT 1-94
	18295333	18297507	53	+	.	ID=TraesCS2A01G046700.1	PF00931	NBS-LRR disease resistance protein
	18297511	18298198	38	+	.	ID=TraesCS2A01G046800.1	unknown	Disease resistance protein RPM1
	18303340	18304203	20	-	.	ID=TraesCS2A01G039900LC.2	unknown	tRNA dimethylallyltransferase
	18303340	18303916	12	-	.	ID=TraesCS2A01G039900LC.1	unknown	tRNA dimethylallyltransferase
	18303377	18304203	19	-	.	ID=TraesCS2A01G039900LC.3	unknown	DNA-directed RNA polymerase subunit beta
	18319041	18321914	46	+	.	ID=TraesCS2A01G046900.1	PF00931	NBS-LRR disease resistance protein
	18341339	18342013	41	+	.	ID=TraesCS2A01G047000.1	unknown	Glycerol-3-phosphate dehydrogenase [NAD(P)+]
	18347059	18348314	43	+	.	ID=TraesCS2A01G047100.1	PF00722	Xyloglucan endotransglucosylase/hydrolase
	18354001	18355252	43	+	.	ID=TraesCS2A01G047200.1	PF00722	Xyloglucan endotransglucosylase/hydrolase
	18358264	18359895	51	+	.	ID=TraesCS2A01G047300.1	PF00083	Phosphate transporter
	18363609	18365305	43	-	.	ID=TraesCS2A01G047400.1	PF00083	Phosphate transporter
	18414109	18414453	39	+	.	ID=TraesCS2A01G047500.1	unknown	Flowering-promoting factor 1-like protein 1
	18422624	18424973	63	-	.	ID=TraesCS2A01G047600.1	PF13947	Receptor-like protein kinase
	18426798	18435638	32	+	.	ID=TraesCS2A01G040000LC.1	unknown	Protein FAR1-RELATED SEQUENCE 5
	18472190	18472781	33	+	.	ID=TraesCS2A01G040100LC.1	unknown	DNA topoisomerase 3-alpha
	18494034	18495416	33	+	.	ID=TraesCS2A01G047700.1	unknown	F-box domain protein
	18515252	18515758	27	-	.	ID=TraesCS2A01G040200LC.1	PF00665	Retrotransposon protein
	18544624	18546971	43	+	.	ID=TraesCS2A01G047800.1	PF13947	Receptor-like protein kinase
	18584592	18584831	41	+	.	ID=TraesCS2A01G047900.1	unknown	Rab GTPase-activating protein 1
	18586805	18587459	49	+	.	ID=TraesCS2A01G048000.1	unknown	T-cell leukemia translocation-altered gene protein homolog
	18592210	18592863	36	+	.	ID=TraesCS2A01G040300LC.1	PF03101	Protein FAR1-RELATED SEQUENCE 5
	18597620	18598568	29	+	.	ID=TraesCS2A01G040400LC.1	unknown	Werner Syndrome-like exonuclease
	18598620	18598913	24	+	.	ID=TraesCS2A01G040500LC.1	unknown	1-deoxy-D-xylulose 5-phosphate reductoisomerase
	18613412	18613865	40	-	.	ID=TraesCS2A01G040600LC.1	unknown	Low affinity potassium transport system protein kup
	18615299	18615688	52	+	.	ID=TraesCS2A01G048100.1	unknown	O-acyltransferase (WSD1-like) family protein
	18634361	18634600	41	+	.	ID=TraesCS2A01G048200.1	unknown	Genome polyprotein
	18636576	18636839	46	+	.	ID=TraesCS2A01G048300.1	unknown	Light-independent protochlorophyllide reductase subunit N
	18646088	18646479	44	-	.	ID=TraesCS2A01G048400.1	unknown	catalase 3
	18647898	18648550	45	+	.	ID=TraesCS2A01G048500.1	unknown	NADH-quinone oxidoreductase subunit C/D 2
	18674362	18674804	42	-	.	ID=TraesCS2A01G040700LC.1	unknown	peroxisomal ABC transporter 1
	18676944	18677198	21	+	.	ID=TraesCS2A01G040800LC.1	unknown	C-C chemokine receptor type 7
	18833595	18835087	62	+	.	ID=TraesCS2A01G048600.1	PF08241	Methyltransferase
	18859329	18859544	46	+	.	ID=TraesCS2A01G048700.1	unknown	Phosphoglycolate phosphatase
	18903832	18904292	18	+	.	ID=TraesCS2A01G040900LC.1	unknown	Zinc finger protein-like 1
	18910052	18910273	42	+	.	ID=TraesCS2A01G048800.1	unknown	Phosphoglycolate phosphatase
	18912035	18912538	44	-	.	ID=TraesCS2A01G048900.1	PF00304	Defensin
	19027547	19027920	47	-	.	ID=TraesCS2A01G049000.1	PF00304	Defensin
	19028863	19030629	37	-	.	ID=TraesCS2A01G049100.1	unknown	nucleobase-ascorbate transporter 8
	19033622	19034316	41	-	.	ID=TraesCS2A01G049200.1	unknown	Aspartate carbamoyltransferase
	19045155	19050145	31	-	.	ID=TraesCS2A01G041000LC.1	PF00931	Nbs-lrr resistance protein
	19053581	19053898	42	-	.	ID=TraesCS2A01G049300.1	unknown	serine hydroxymethyltransferase 2
	19070885	19073020	34	-	.	ID=TraesCS2A01G049400.1	PF00931	NBS-LRR-like resistance protein
	19079731	19084807	43	-	.	ID=TraesCS2A01G049500.1	PF01397	Terpene synthase
	19089620	19090413	26	-	.	ID=TraesCS2A01G049600.1	PF14223	Retrotransposon protein
	19100533	19106050	63	-	.	ID=TraesCS2A01G049700.2	PF00005	ABC transporter G family member
	19100533	19103996	54	-	.	ID=TraesCS2A01G049700.1	PF00005	ABC transporter G family member
	19115285	19115983	24	+	.	ID=TraesCS2A01G041100LC.1	PF03372	Retrotransposon protein
	19116302	19116571	31	+	.	ID=TraesCS2A01G041200LC.1	unknown	Retrotransposon protein
	19116770	19117381	26	+	.	ID=TraesCS2A01G041300LC.1	PF00078	Retrotransposon protein
	19117900	19118664	27	+	.	ID=TraesCS2A01G041400LC.1	PF13966	RNA-directed DNA polymerase (reverse transcriptase)-related family protein
	19124925	19126521	53	+	.	ID=TraesCS2A01G049800.1	PF12937	F-box family protein
	19163160	19164152	60	-	.	ID=TraesCS2A01G049900.1	PF03059	Nicotianamine synthase
	19170079	19171590	35	+	.	ID=TraesCS2A01G050000.1	PF03478	F-box family protein
	19272029	19272343	15	+	.	ID=TraesCS2A01G041500LC.1	unknown	Cap-specific mRNA (nucleoside-2'-O-)-methyltransferase
	19335457	19335972	28	+	.	ID=TraesCS2A01G041600LC.1	PF14244	Retrotransposon protein
	19360788	19361461	41	-	.	ID=TraesCS2A01G050100.1	PF04043	Pectinesterase inhibitor
	19402859	19403059	11	+	.	ID=TraesCS2A01G041700LC.1	unknown	Nicotinate-nucleotide--dimethylbenzimidazole phosphoribosyltransferase
	19406997	19407539	21	-	.	ID=TraesCS2A01G041800LC.1	PF13966	RNA-directed DNA polymerase (reverse transcriptase)-related family protein
	19409645	19419801	30	-	.	ID=TraesCS2A01G041900LC.1	unknown	Retrotransposon protein
	19433252	19434440	38	+	.	ID=TraesCS2A01G050200.1	PF00646	F-box family protein
	19435489	19436616	60	-	.	ID=TraesCS2A01G050300.1	PF00685	Sulfotransferase
	19446872	19448644	50	+	.	ID=TraesCS2A01G050400.1	unknown	Acidic leucine-rich nuclear phosphoprotein 32 family B protein
	19464698	19465828	33	-	.	ID=TraesCS2A01G042000LC.1	PF00646	F-box family protein
	19471834	19473292	27	+	.	ID=TraesCS2A01G042100LC.1	PF02458	HXXXD-type acyl-transferase family protein
	19476229	19476546	29	-	.	ID=TraesCS2A01G042200LC.1	unknown	Retrovirus-related Pol polyprotein from transposon TNT 1-94
	19566921	19567581	33	+	.	ID=TraesCS2A01G050500.1	PF03018	Dirigent protein
	19624935	19626655	32	-	.	ID=TraesCS2A01G042300LC.1	PF07727	Retrotransposon protein
	19646183	19652126	62	+	.	ID=TraesCS2A01G050600.1	PF00254	Peptidylprolyl isomerase
	19646183	19652126	59	+	.	ID=TraesCS2A01G050600.2	PF00254	Peptidylprolyl isomerase
	19646270	19652126	58	+	.	ID=TraesCS2A01G050600.3	PF00254	Peptidylprolyl isomerase
	19653991	19654716	40	+	.	ID=TraesCS2A01G042400LC.1	PF13963
	19662605	19663235	33	-	.	ID=TraesCS2A01G042500LC.1	unknown	E3 ubiquitin-protein ligase
	19834502	19835866	25	+	.	ID=TraesCS2A01G042600LC.1	PF04782	bZIP transcription factor
	19880078	19880761	27	-	.	ID=TraesCS2A01G042700LC.1	unknown	RNA-directed DNA polymerase (Reverse transcriptase)
	19884092	19886860	30	-	.	ID=TraesCS2A01G042800LC.1	PF07727	Retrovirus-related Pol polyprotein from transposon TNT 1-94
	19888265	19888606	11	-	.	ID=TraesCS2A01G042900LC.1	unknown	Cadherin EGF LAG seven-pass G-type receptor 3
	19889835	19890161	11	-	.	ID=TraesCS2A01G043000LC.1	unknown	B-box type zinc finger family protein
	19890563	19901257	29	+	.	ID=TraesCS2A01G043100LC.1	PF01743	Multifunctional CCA protein
	19904077	19905345	36	-	.	ID=TraesCS2A01G050700.1	PF00646	F-box family protein
	19913930	19914535	53	+	.	ID=TraesCS2A01G050800.1	PF03018	Dirigent protein
	19918209	19918811	41	+	.	ID=TraesCS2A01G050900.1	PF03018	Dirigent protein
	19926667	19927189	30	-	.	ID=TraesCS2A01G051000.1	unknown	Serine/threonine-protein kinase
	19928775	19929377	47	+	.	ID=TraesCS2A01G051100.1	PF03018	Dirigent protein
	19938590	19938853	11	+	.	ID=TraesCS2A01G043200LC.1	unknown	Voltage-dependent T-type calcium channel subunit alpha-1I
	19943837	19949143	59	-	.	ID=TraesCS2A01G051200.1	PF01453	Serine/threonine-protein kinase
	19965795	19966736	22	-	.	ID=TraesCS2A01G043300LC.1	unknown	Retrotransposon protein
	19987852	20000756	30	+	.	ID=TraesCS2A01G043400LC.1	unknown	RNA-directed DNA polymerase (reverse transcriptase)-related family protein
	20036126	20036449	11	+	.	ID=TraesCS2A01G043500LC.1	unknown	Basic-leucine zipper (bZIP) transcription factor family protein
	20040076	20041261	36	+	.	ID=TraesCS2A01G051300.1	PF12937	F-box family protein
	20164799	20165936	55	+	.	ID=TraesCS2A01G051400.1	PF03407	Glycosyltransferase
	20236896	20237921	41	-	.	ID=TraesCS2A01G051500.1	PF08031	FAD-binding Berberine family protein
	20252941	20253168	29	+	.	ID=TraesCS2A01G043600LC.1	unknown
	20254351	20255457	25	+	.	ID=TraesCS2A01G043700LC.1	unknown	Transposon protein
	20273553	20275101	53	-	.	ID=TraesCS2A01G051600.1	PF08100	O-methyltransferase
	20273553	20275101	51	-	.	ID=TraesCS2A01G051600.2	PF08100	O-methyltransferase
	20329304	20330614	62	+	.	ID=TraesCS2A01G051700.1	PF14226	2-oxoglutarate (2OG) and Fe(II)-dependent oxygenase superfamily protein
	20332148	20332816	28	-	.	ID=TraesCS2A01G043800LC.1	unknown	Retrotransposon protein
	20353011	20353556	18	-	.	ID=TraesCS2A01G043900LC.1	unknown	Transcriptional factor B3 family protein
	20365473	20367038	42	+	.	ID=TraesCS2A01G051800.1	PF03083	Bidirectional sugar transporter SWEET
	20368818	20369114	31	-	.	ID=TraesCS2A01G044000LC.1	unknown	Retrotransposon protein
	20372859	20373179	11	-	.	ID=TraesCS2A01G044100LC.1	unknown	ATP-dependent dethiobiotin synthetase BioD
	20373242	20373610	11	-	.	ID=TraesCS2A01G044200LC.1	unknown	Leucine--tRNA ligase
	20400179	20400502	17	+	.	ID=TraesCS2A01G044300LC.1	unknown	Spermatogenesis-associated protein 20
	20410945	20414252	27	+	.	ID=TraesCS2A01G044400LC.1	unknown	Protein kinase
	20502650	20504719	35	+	.	ID=TraesCS2A01G051900.1	PF13968	transmembrane protein
	20506552	20531893	16	+	.	ID=TraesCS2A01G044500LC.1	unknown	Protein kinase superfamily protein
	20554077	20554535	31	-	.	ID=TraesCS2A01G052000.1	PF04749	Plant cadmium resistance 2-like protein
	20561201	20562034	35	+	.	ID=TraesCS2A01G044600LC.1	PF00179	Ubiquitin-conjugating enzyme E2
	20565032	20572967	26	-	.	ID=TraesCS2A01G044700LC.1	unknown	NBS-LRR-like protein
	20571997	20572272	20	+	.	ID=TraesCS2A01G044800LC.1	PF13966	RNA-directed DNA polymerase (Reverse transcriptase)-related family protein
	20592524	20594271	40	+	.	ID=TraesCS2A01G052100.1	PF03106	WRKY transcription factor
	20602999	20620769	27	+	.	ID=TraesCS2A01G044900LC.1	PF13966	RNA-directed DNA polymerase (reverse transcriptase)-related family protein
	20630192	20631677	42	-	.	ID=TraesCS2A01G052200.1	unknown	UDP-Glycosyltransferase superfamily protein
	20645941	20649572	43	+	.	ID=TraesCS2A01G052300.1	PF14223	Retrovirus-related Pol polyprotein from transposon TNT 1-94
	20645941	20649572	36	+	.	ID=TraesCS2A01G052300.2	PF14223	Retrovirus-related Pol polyprotein from transposon TNT 1-94
	20771627	20771950	17	-	.	ID=TraesCS2A01G045000LC.1	unknown	Spermatogenesis-associated protein 20
	20792646	20793254	13	-	.	ID=TraesCS2A01G045100LC.1	unknown	plant UBX domain-containing protein 2
	20795863	20796183	23	-	.	ID=TraesCS2A01G045200LC.1	unknown	Satellite RNA 48 kDa protein
	20819537	20826592	62	-	.	ID=TraesCS2A01G052400.1	PF00806	Pumilio-like protein
	20853246	20858380	62	-	.	ID=TraesCS2A01G052500.1	PF01490	Amino acid transporter family protein
	20929756	20934069	26	+	.	ID=TraesCS2A01G045300LC.1	unknown	F-box domain containing protein
	21004996	21006691	61	-	.	ID=TraesCS2A01G052600.1	PF01565	FAD-binding Berberine family protein
	21148244	21149815	51	+	.	ID=TraesCS2A01G052700.1	PF01565	FAD-binding Berberine family protein
	21148696	21149013	28	-	.	ID=TraesCS2A01G045400LC.1	unknown	ENHANCED DOWNY MILDEW 2
	21177393	21178970	43	+	.	ID=TraesCS2A01G052800.1	PF01565	FAD-binding Berberine family protein
	21190018	21191418	20	-	.	ID=TraesCS2A01G045500LC.1	unknown	RNA-directed DNA polymerase (Reverse transcriptase)
	21191632	21193218	61	+	.	ID=TraesCS2A01G052900.1	PF01565	FAD-binding Berberine family protein
	21197859	21198116	31	+	.	ID=TraesCS2A01G045600LC.1	unknown	Retrotransposon protein
	21198204	21199163	23	+	.	ID=TraesCS2A01G045700LC.1	PF00078	LINE-1 reverse transcriptase like
	21208756	21209121	22	-	.	ID=TraesCS2A01G045800LC.1	PF13516	Leucine-rich repeat receptor-like protein kinase
	21211594	21214335	31	+	.	ID=TraesCS2A01G045900LC.1	expressed
	21215793	21218167	28	+	.	ID=TraesCS2A01G046000LC.1	PF03004
	21218450	21219960	18	+	.	ID=TraesCS2A01G046100LC.1	unknown	Homeodomain-like superfamily protein
	21228704	21231157	47	-	.	ID=TraesCS2A01G053000.1	PF01453	Serine/threonine-protein kinase
	21252481	21254544	54	-	.	ID=TraesCS2A01G053100.1	PF00069	Serine/threonine-protein kinase
	21255752	21256592	22	+	.	ID=TraesCS2A01G046200LC.1	unknown	Tail-anchored protein insertion receptor WRB
	21261141	21264604	52	+	.	ID=TraesCS2A01G053200.1	PF00254	Peptidylprolyl isomerase
	21261151	21264015	40	+	.	ID=TraesCS2A01G053200.2	unknown	Peptidylprolyl isomerase
	21273538	21275658	59	-	.	ID=TraesCS2A01G053300.1	PF00067	Cytochrome P450
	21310469	21310948	30	-	.	ID=TraesCS2A01G046300LC.1	unknown	Retrovirus-related Pol polyprotein from transposon TNT 1-94
	21311020	21311469	26	-	.	ID=TraesCS2A01G046400LC.1	PF07727	Retrovirus-related Pol polyprotein from transposon TNT 1-94
	21429689	21430798	25	-	.	ID=TraesCS2A01G046500LC.1	unknown	Retrotransposon protein
	21453120	21459470	39	-	.	ID=TraesCS2A01G046600LC.1	PF02353	Ubiquinone biosynthesis O-methyltransferase
	21453131	21455151	35	-	.	ID=TraesCS2A01G046600LC.2	PF02353	Ubiquinone biosynthesis O-methyltransferase
	21457005	21457691	35	-	.	ID=TraesCS2A01G046700LC.1	PF03101	Protein FAR1-RELATED SEQUENCE 5
	21457959	21458438	31	-	.	ID=TraesCS2A01G046800LC.1	unknown	Chaperone protein DnaJ
	21460385	21465248	45	-	.	ID=TraesCS2A01G053400.1	PF01593	Cyclopropane-fatty-acyl-phospholipid synthase
	21531909	21534385	61	-	.	ID=TraesCS2A01G053500.1	PF02365	NAC domain-containing protein
	21631683	21633990	31	+	.	ID=TraesCS2A01G046900LC.1	unknown	Outer-membrane lipoprotein LolB
	21688911	21689672	49	-	.	ID=TraesCS2A01G053600.1	PF03018	Dirigent protein
	21730113	21730382	20	-	.	ID=TraesCS2A01G047000LC.1	unknown	K(+) efflux antiporter chloroplastic-like
	21731214	21732102	29	-	.	ID=TraesCS2A01G053700.1	unknown	Triosephosphate isomerase
	21815155	21828147	24	-	.	ID=TraesCS2A01G047100LC.1	unknown	Retrotransposon protein
	21930620	21932000	26	+	.	ID=TraesCS2A01G047200LC.1	PF03108	Transposon protein
	21939552	21992944	26	-	.	ID=TraesCS2A01G053800.1	PF10536	Serine/threonine protein phosphatase 7 long form isogeny
	22001049	22001447	11	+	.	ID=TraesCS2A01G047300LC.1	unknown	DNA mismatch repair protein MutL
	22039020	22039423	33	-	.	ID=TraesCS2A01G053900.1	unknown	RNA-binding (RRM/RBD/RNP motifs) family protein
	22108911	22109273	27	-	.	ID=TraesCS2A01G047400LC.1	PF13961	Retrovirus-related Pol polyprotein from transposon TNT 1-94
	22120305	22120718	37	+	.	ID=TraesCS2A01G054000.1	unknown	Disease resistance protein
	22192163	22192900	29	-	.	ID=TraesCS2A01G054100.1	unknown	Kinesin-like protein
	22443637	22443981	16	-	.	ID=TraesCS2A01G047500LC.1	unknown	Mitochondrial intermembrane space cysteine motif-containing protein MIX17
	22566425	22566637	31	-	.	ID=TraesCS2A01G047600LC.1	unknown	DNA-(apurinic or apyrimidinic site) lyase
	22568976	22569200	19	+	.	ID=TraesCS2A01G047700LC.1	PF08246	Cysteine protease
	22571423	22573616	63	-	.	ID=TraesCS2A01G054200.1	PF00201	Glycosyltransferase
	22580103	22582967	39	+	.	ID=TraesCS2A01G054300.1	unknown	Nuclear pore complex protein NUP205
	22604308	22604538	29	-	.	ID=TraesCS2A01G047800LC.1	PF05699	TTF-type zinc finger protein with HAT dimerization domain-containing protein
	22619252	22620828	31	+	.	ID=TraesCS2A01G047900LC.1	PF08246	Cysteine protease
	22628152	22629131	37	+	.	ID=TraesCS2A01G054400.1	unknown	Glutamate receptor ionotropic
	22636303	22636533	29	-	.	ID=TraesCS2A01G048000LC.1	PF05699	TTF-type zinc finger protein with HAT dimerization domain-containing protein
	22651748	22652853	31	+	.	ID=TraesCS2A01G048100LC.1	PF08246	Cysteine protease
	22739834	22740319	33	-	.	ID=TraesCS2A01G048200LC.1	unknown	Reticuline oxidase
	22801007	22801294	31	-	.	ID=TraesCS2A01G054500.1	PF00112	Cysteine protease
	22885392	22885790	28	-	.	ID=TraesCS2A01G048300LC.1	unknown	basic helix-loop-helix (bHLH) DNA-binding superfamily protein
	22938095	22939200	43	-	.	ID=TraesCS2A01G048400LC.1	PF08246	Cysteine protease
	23132036	23132323	31	-	.	ID=TraesCS2A01G054600.1	PF00112	Cysteine protease
	23190805	23191128	33	+	.	ID=TraesCS2A01G054700.1	PF08246	Cysteine protease
	23191465	23191911	30	+	.	ID=TraesCS2A01G054800.1	PF00112	Cysteine protease
	23266666	23267356	31	+	.	ID=TraesCS2A01G048500LC.1	PF00112	Cysteine protease
	23288039	23288401	26	+	.	ID=TraesCS2A01G048600LC.1	PF08246	Cysteine protease
	23288678	23288965	31	+	.	ID=TraesCS2A01G054900.1	PF00112	Cysteine protease
	23374185	23377536	47	+	.	ID=TraesCS2A01G048700LC.1	PF14223	Retrovirus-related Pol polyprotein from transposon TNT 1-94
	23375034	23377536	41	+	.	ID=TraesCS2A01G048700LC.2	PF14223	Retrovirus-related Pol polyprotein from transposon TNT 1-94
	23391945	23392379	26	-	.	ID=TraesCS2A01G048800LC.1	unknown	RNA-directed DNA polymerase (Reverse transcriptase)-related family protein
	23436091	23436402	34	-	.	ID=TraesCS2A01G048900LC.1	unknown	RNA-directed DNA polymerase (reverse transcriptase)-related family protein
	23468505	23468786	40	+	.	ID=TraesCS2A01G055000.1	PF05699	Zinc finger MYM-type protein 1
	23478787	23479185	37	-	.	ID=TraesCS2A01G049000LC.1	unknown	Phosphatidylinositol-glycan biosynthesis class F protein
	23483740	23484060	21	-	.	ID=TraesCS2A01G049100LC.1	unknown	U-box domain-containing protein kinase family protein
	23491837	23492433	23	+	.	ID=TraesCS2A01G049200LC.1	unknown	Retrotransposon protein
	23515432	23515821	29	-	.	ID=TraesCS2A01G049300LC.1	unknown	RNA-directed DNA polymerase (Reverse transcriptase)-related family protein
	23540088	23544045	24	+	.	ID=TraesCS2A01G049400LC.1	unknown	PCI domain-containing protein 2
	23628379	23628793	28	+	.	ID=TraesCS2A01G049500LC.1	unknown	Transcription factor
	23628985	23629990	6	+	.	ID=TraesCS2A01G049600LC.1	unknown	Major facilitator superfamily protein
	23748334	23748672	15	+	.	ID=TraesCS2A01G049700LC.1	unknown	P-loop containing nucleoside triphosphate hydrolases superfamily protein
	23796388	23796681	52	+	.	ID=TraesCS2A01G055100.1	PF00584	Protein transport protein Sec61 subunit gamma
	23803035	23806292	38	+	.	ID=TraesCS2A01G055200.1	PF00139	Protein kinase
	23826137	23826829	20	+	.	ID=TraesCS2A01G055300.1	PF05078	transmembrane protein
	23828448	23829284	34	+	.	ID=TraesCS2A01G055400.1	PF05078	transmembrane protein
	23864472	23865047	36	+	.	ID=TraesCS2A01G055500.1	PF05078	transmembrane protein
	23878852	23879541	36	+	.	ID=TraesCS2A01G055600.1	PF05078	transmembrane protein
	23883802	23884068	46	-	.	ID=TraesCS2A01G055700.1	unknown	Penicillin-binding protein 1A
	23901712	23903019	30	+	.	ID=TraesCS2A01G049800LC.1	PF05699	zinc finger MYM-type-like protein
	23926469	23926720	30	-	.	ID=TraesCS2A01G055800.1	unknown	Photosystem I P700 chlorophyll a-apoprotein A2
	23927594	23927908	24	+	.	ID=TraesCS2A01G049900LC.1	unknown	Serine/threonine protein phosphatase 7 long form isogeny
	23928029	23928244	25	+	.	ID=TraesCS2A01G050000LC.1	unknown	Transposon protein
	23932483	23932713	28	-	.	ID=TraesCS2A01G050100LC.1	unknown	Transposon protein
	23936776	23936958	27	-	.	ID=TraesCS2A01G055900.1	unknown	Ribosomal protein L37
	23940804	23949658	38	+	.	ID=TraesCS2A01G056000.1	PF08246	Cysteine protease
	23942474	23942773	25	+	.	ID=TraesCS2A01G050200LC.1	unknown	Tripartite motif-containing protein 5
	23945662	23945967	25	+	.	ID=TraesCS2A01G050300LC.1	unknown	Plant invertase/pectin methylesterase inhibitor superfamily
	23958801	23960983	48	+	.	ID=TraesCS2A01G056100.1	PF00201	Glycosyltransferase
	23966655	23967833	32	+	.	ID=TraesCS2A01G056200.1	unknown	Glycosyltransferase
	23967995	23968778	61	+	.	ID=TraesCS2A01G056300.1	PF00201	Glycosyltransferase
	23970717	23972567	50	+	.	ID=TraesCS2A01G056400.1	PF00201	Glycosyltransferase
	23978171	23978902	32	+	.	ID=TraesCS2A01G050400LC.1	PF14291	zinc finger MYM-type-like protein
	23980404	23980802	27	+	.	ID=TraesCS2A01G050500LC.1	PF05699	TTF-type zinc finger protein with HAT dimerization domain
	24002221	24003246	51	+	.	ID=TraesCS2A01G056500.1	PF00685	Sulfotransferase
	24026269	24026835	31	+	.	ID=TraesCS2A01G056600.1	PF00685	Sulfotransferase
	24028814	24029830	60	+	.	ID=TraesCS2A01G056700.1	PF00685	Sulfotransferase
	24058493	24067118	61	-	.	ID=TraesCS2A01G056800.1	PF00005	ABC subfamily C transporter
	24109796	24116674	47	+	.	ID=TraesCS2A01G056900.1	PF00664	Multidrug resistance protein ABC transporter family protein
	24128527	24134655	46	+	.	ID=TraesCS2A01G057000.1	PF00139	Protein kinase
	24135554	24145050	61	-	.	ID=TraesCS2A01G057100.1	PF00664	Multidrug resistance protein ABC transporter family
	24149047	24150832	59	-	.	ID=TraesCS2A01G057200.1	PF00201	Glycosyltransferase
	24154411	24157384	39	-	.	ID=TraesCS2A01G057300.2	PF06974	O-acyltransferase WSD1
	24154411	24156913	33	-	.	ID=TraesCS2A01G057300.1	PF06974	O-acyltransferase WSD1
	24160408	24160880	30	-	.	ID=TraesCS2A01G050600LC.1	PF10275	Ubiquitin thioesterase
	24160906	24165690	47	-	.	ID=TraesCS2A01G057400.1	PF10275	Ubiquitin thioesterase
	24160944	24164455	35	-	.	ID=TraesCS2A01G057400.2	PF10275	Ubiquitin thioesterase
	24168016	24168240	24	+	.	ID=TraesCS2A01G050700LC.1	unknown	Ribosome biogenesis protein WDR12 homolog
	24173205	24173827	36	+	.	ID=TraesCS2A01G050800LC.1	PF08263	LRR receptor-like kinase family protein
	24173937	24176225	26	+	.	ID=TraesCS2A01G057500.1	PF00560	Leucine-rich repeat receptor-like protein kinase family protein
	24178440	24178748	23	+	.	ID=TraesCS2A01G050900LC.1	unknown	Cytochrome c oxidase subunit Vc family protein
	24180935	24181945	50	-	.	ID=TraesCS2A01G057600.1	PF13813	MBOAT (membrane bound O-acyl transferase) family protein
	24197385	24214565	40	+	.	ID=TraesCS2A01G057700.1	PF00931	NBS-LRR disease resistance protein
	24276495	24277721	40	-	.	ID=TraesCS2A01G051000LC.1	unknown	Histone transcription regulator 3 homolog
	24278978	24285012	62	-	.	ID=TraesCS2A01G057800.1	PF01529	S-acyltransferase
	24300484	24301620	41	+	.	ID=TraesCS2A01G057900.1	PF00168	Calcium-dependent lipid-binding (CaLB domain) family protein
	24312753	24314021	52	+	.	ID=TraesCS2A01G058000.1	PF01086	Clathrin light chain
	24339266	24342471	39	-	.	ID=TraesCS2A01G051100LC.1	unknown	peroxisomal 3-keto-acyl-CoA thiolase 2
	24363959	24364882	60	+	.	ID=TraesCS2A01G058100.1	PF00704	Acidic chitinase
	24389015	24390571	36	-	.	ID=TraesCS2A01G051200LC.1	PF07727	Retrovirus-related Pol polyprotein from transposon TNT 1-94
	24396174	24397403	49	-	.	ID=TraesCS2A01G051300LC.1	PF08246	Cysteine protease
	24407270	24408278	39	+	.	ID=TraesCS2A01G058200.1	PF13813	MBOAT (Membrane bound O-acyl transferase) family protein
	24409749	24412566	55	-	.	ID=TraesCS2A01G058300.1	PF08263	Leucine-rich repeat receptor-like protein kinase family protein
	24420071	24420676	26	-	.	ID=TraesCS2A01G051400LC.1	unknown	Leu/Ile/Val-binding protein homolog 5
	24430009	24431482	42	+	.	ID=TraesCS2A01G058400.1	PF00646	F-box/kelch-repeat protein At3g61590
	24433451	24433693	21	+	.	ID=TraesCS2A01G051500LC.1	unknown	PTS system lactose-specific EIICB component
	24498287	24508953	29	-	.	ID=TraesCS2A01G051600LC.1	unknown	Phosphatidylserine decarboxylase proenzyme
	24523298	24523900	43	-	.	ID=TraesCS2A01G058500.1	unknown	3-methyl-2-oxobutanoate hydroxymethyltransferase
	24526936	24527382	15	-	.	ID=TraesCS2A01G051700LC.1	unknown	Non-specific lipid-transfer protein
	24529691	24530066	57	-	.	ID=TraesCS2A01G058600.1	unknown	Mitochondrial distribution and morphology protein 34
	24530248	24532648	53	+	.	ID=TraesCS2A01G058700.1	unknown	Chaperone protein DnaJ
	24543144	24544942	62	-	.	ID=TraesCS2A01G058800.1	PF01053	Cystathionine gamma-synthase
	24570122	24571939	31	-	.	ID=TraesCS2A01G051800LC.1	PF01053	Cystathionine gamma-synthase
	24599512	24601329	31	-	.	ID=TraesCS2A01G051900LC.1	PF01053	Cystathionine gamma-synthase
	24633734	24634321	30	-	.	ID=TraesCS2A01G052000LC.1	unknown	Epstein-Barr virus EBNA-1-like protein
	24711648	24711821	29	+	.	ID=TraesCS2A01G052100LC.1	unknown	Cyst nematode resistance protein-like
	24893624	24894319	45	-	.	ID=TraesCS2A01G052200LC.1	PF00078	Pol polyprotein
	24895303	24895644	31	-	.	ID=TraesCS2A01G052300LC.1	unknown	Retrotransposon protein
	24895860	24896684	34	-	.	ID=TraesCS2A01G052400LC.1	PF03732	Transposon Ty3-G Gag-Pol polyprotein
	24913811	24914173	19	-	.	ID=TraesCS2A01G052500LC.1	unknown	cysteine-rich RECEPTOR-like kinase
	24959995	24960387	28	-	.	ID=TraesCS2A01G052600LC.1	unknown	Pentatricopeptide repeat-containing protein
	24960950	24961225	11	-	.	ID=TraesCS2A01G052700LC.1	unknown	Di-glucose binding protein with Kinesin motor domain-containing protein
	25021437	25025589	36	+	.	ID=TraesCS2A01G052800LC.1	PF08234	Ribosome maturation factor RimM
	25026382	25028064	28	+	.	ID=TraesCS2A01G052900LC.1	unknown	Disease resistance protein RPM1
	25028105	25029805	30	+	.	ID=TraesCS2A01G058900.1	PF00931	Disease resistance protein RPM1
	25029879	25030739	26	+	.	ID=TraesCS2A01G053000LC.1	unknown	NBS-LRR disease resistance protein
	25036477	25037420	34	+	.	ID=TraesCS2A01G053100LC.1	PF13359	Transposase
	25037873	25038913	47	-	.	ID=TraesCS2A01G059000.1	PF12776	Myb/SANT-like DNA-binding domain protein
	25040425	25040733	20	+	.	ID=TraesCS2A01G053200LC.1	unknown	NBS-LRR disease resistance protein
	25040843	25042222	19	+	.	ID=TraesCS2A01G053300LC.1	unknown	Disease resistance protein RPM1
	25045156	25045827	36	-	.	ID=TraesCS2A01G059100.1	PF05699	TTF-type zinc finger protein with HAT dimerization domain-containing protein
	25051843	25053132	19	+	.	ID=TraesCS2A01G053400LC.1	unknown	Rap guanine nucleotide exchange factor 2
	25053842	25054189	29	+	.	ID=TraesCS2A01G053500LC.1	unknown	Endonuclease/exonuclease/phosphatase family protein
	25055578	25055856	28	+	.	ID=TraesCS2A01G053600LC.1	PF00078	LINE-1 retrotransposable element ORF2 protein
	25056211	25056630	29	+	.	ID=TraesCS2A01G053700LC.1	unknown	Retrotransposon protein
	25098559	25112386	26	-	.	ID=TraesCS2A01G053800LC.1	PF00078	Retrotransposon protein
	25100740	25104690	50	-	.	ID=TraesCS2A01G059200.1	PF00931	Disease resistance protein RPM1
	25113703	25114089	30	-	.	ID=TraesCS2A01G053900LC.1	unknown	MEF2-activating motif and SAP domain-containing transcriptional regulator
	25114137	25114988	27	-	.	ID=TraesCS2A01G054000LC.1	unknown	PTS system lactose-specific EIIA component
	25115268	25116161	25	-	.	ID=TraesCS2A01G054100LC.1	PF00098	Gag polyprotein
	25124084	25125283	50	-	.	ID=TraesCS2A01G054200LC.1	PF13966	Retrotransposon protein
	25125335	25126636	42	-	.	ID=TraesCS2A01G054300LC.1	PF00078	Retrotransposon protein
	25127072	25127635	39	-	.	ID=TraesCS2A01G054400LC.1	unknown	Ribosomal RNA small subunit methyltransferase A
	25170025	25170833	27	-	.	ID=TraesCS2A01G054500LC.1	PF14223	Copia-like polyprotein/retrotransposon
	25282836	25283366	28	+	.	ID=TraesCS2A01G054600LC.1	unknown	Retrotransposon protein
	25343179	25344408	46	+	.	ID=TraesCS2A01G059300.1	unknown	F-box domain containing protein
	25348358	25350528	63	-	.	ID=TraesCS2A01G059400.1	PF00067	Cytochrome P450
	25348455	25348715	30	+	.	ID=TraesCS2A01G054700LC.1	unknown	Enhancer of polycomb-like transcription factor protein
	25352152	25353583	34	-	.	ID=TraesCS2A01G054800LC.1	PF10551	Transposon protein
	25354364	25355011	33	-	.	ID=TraesCS2A01G054900LC.1	unknown	Dihydrolipoyllysine-residue succinyltransferase component of 2-oxoglutarate dehydrogenase complex 1
	25360787	25361485	29	-	.	ID=TraesCS2A01G055000LC.1	PF14223	Retrovirus-related Pol polyprotein from transposon TNT 1-94
	25376562	25376807	28	-	.	ID=TraesCS2A01G055100LC.1	unknown	Peptidyl-prolyl cis-trans isomerase
	25441893	25442630	30	-	.	ID=TraesCS2A01G055200LC.1	PF13456	Polynucleotidyl transferase
	25445653	25445910	30	-	.	ID=TraesCS2A01G055300LC.1	unknown	Endonuclease/exonuclease/phosphatase family protein
	25445945	25446928	29	-	.	ID=TraesCS2A01G055400LC.1	PF14111	Ta11-like non-LTR retrotransposon
	25449987	25450775	46	-	.	ID=TraesCS2A01G059500.1	PF14368	Protease inhibitor/seed storage/lipid transfer family protein
	25466461	25468776	45	+	.	ID=TraesCS2A01G059600.1	PF03080	carboxyl-terminal peptidase (DUF239)
	25466461	25468776	48	+	.	ID=TraesCS2A01G059600.2	PF03080	carboxyl-terminal peptidase (DUF239)
	25470383	25475253	35	-	.	ID=TraesCS2A01G059700.1	PF08387	F-box family protein
	25478724	25485953	53	-	.	ID=TraesCS2A01G059800.1	PF00324	Cation-chloride cotransporter 1
	25536199	25538241	32	+	.	ID=TraesCS2A01G055500LC.1	unknown	Retrovirus-related Pol polyprotein from transposon TNT 1-94
	25595394	25595732	16	-	.	ID=TraesCS2A01G055600LC.1	unknown	Keratin
	25597440	25597736	34	-	.	ID=TraesCS2A01G055700LC.1	unknown	Xylose isomerase
	25597482	25597800	28	+	.	ID=TraesCS2A01G055800LC.1	unknown	NAC domain containing protein 1
	25603832	25604218	22	+	.	ID=TraesCS2A01G055900LC.1	unknown	Nicotinate phosphoribosyltransferase
	25630814	25631401	25	+	.	ID=TraesCS2A01G056000LC.1	unknown	Epstein-Barr virus EBNA-1-like protein
	25640264	25642081	41	+	.	ID=TraesCS2A01G056100LC.1	PF01053	Cystathionine gamma-synthase
	26372026	26374440	61	+	.	ID=TraesCS2A01G059900.1	unknown	F5O11.10 isoform 1
	26764670	26765149	28	-	.	ID=TraesCS2A01G056200LC.1	PF13359	Transposase
	26766942	26767461	29	-	.	ID=TraesCS2A01G056300LC.1	unknown
	26855373	26856559	21	+	.	ID=TraesCS2A01G056400LC.1	unknown	Pentatricopeptide repeat-containing protein
	26865185	26867898	53	-	.	ID=TraesCS2A01G060000.1	PF02359	Cell division cycle protein 48
	26866041	26866838	31	+	.	ID=TraesCS2A01G060100.1	unknown	ARM repeat superfamily protein
	26872728	26878268	59	+	.	ID=TraesCS2A01G060200.1	PF00076	RNA-binding family protein
	26874416	26877998	55	+	.	ID=TraesCS2A01G060200.2	PF00076	RNA-binding family protein
	26880098	26881403	30	-	.	ID=TraesCS2A01G060300.1	PF00646	F-box protein
	26933499	26933891	16	+	.	ID=TraesCS2A01G056500LC.1	unknown	Chaperone protein HscA
	26934983	26935373	29	+	.	ID=TraesCS2A01G056600LC.1	unknown	Aspartic proteinase
	27124686	27127064	52	-	.	ID=TraesCS2A01G060400.1	PF03171	2-oxoglutarate-dependent dioxygenase-related family protein
	27276071	27277256	62	-	.	ID=TraesCS2A01G060500.1	PF03171	2-oxoglutarate-dependent dioxygenase-related family protein
	27289715	27290047	35	-	.	ID=TraesCS2A01G056700LC.1	unknown	Retrovirus-related Pol polyprotein from transposon TNT 1-94
	27322058	27323122	44	+	.	ID=TraesCS2A01G056800LC.1	PF00917	BTB/POZ domain containing protein
	27328385	27331480	49	+	.	ID=TraesCS2A01G060600.1	unknown	DNA-directed RNA polymerase subunit beta'
	27338967	27343976	53	+	.	ID=TraesCS2A01G060700.1	unknown	Arginine--tRNA ligase
	27344532	27345085	25	-	.	ID=TraesCS2A01G056900LC.1	unknown	Ribosome production factor 2-like protein
	27359005	27360021	29	+	.	ID=TraesCS2A01G057000LC.1	PF13966
	27360588	27362573	31	-	.	ID=TraesCS2A01G060800.1	PF00646	F-box protein
	27371008	27372108	37	+	.	ID=TraesCS2A01G060900.1	PF02458	3'-N-debenzoyl-2'-deoxytaxol N-benzoyltransferase
	27414477	27423745	61	+	.	ID=TraesCS2A01G061000.1	PF00995	SNARE-interacting protein KEULE
	27414477	27423745	61	+	.	ID=TraesCS2A01G061000.2	PF00995	SNARE-interacting protein KEULE
	27427715	27450084	55	+	.	ID=TraesCS2A01G061100.1	PF10433	Cleavage and polyadenylation specificity factor subunit 1
	27427715	27450084	56	+	.	ID=TraesCS2A01G061100.2	PF10433	Cleavage and polyadenylation specificity factor subunit 1
	27427715	27450084	56	+	.	ID=TraesCS2A01G061100.3	PF10433	Cleavage and polyadenylation specificity factor subunit 1
	27434167	27450084	42	+	.	ID=TraesCS2A01G061100.4	PF10433	Cleavage and polyadenylation specificity factor subunit 1
	27450784	27453496	39	-	.	ID=TraesCS2A01G061200.1	PF03018	Dirigent protein
	27486924	27487880	30	+	.	ID=TraesCS2A01G057100LC.1	unknown	Alcohol oxidase 2
	27499833	27500979	36	+	.	ID=TraesCS2A01G061300.1	PF03446	6-phosphogluconate dehydrogenase-like protein
	27502218	27503342	62	-	.	ID=TraesCS2A01G061400.1	PF03407	Glycosyltransferase
	27513658	27515015	41	+	.	ID=TraesCS2A01G057200LC.1	PF14223	Retrovirus-related Pol polyprotein from transposon TNT 1-94
	27538542	27539115	30	+	.	ID=TraesCS2A01G057300LC.1	unknown	Sentrin-specific protease 1
	27544531	27547793	59	-	.	ID=TraesCS2A01G061500.1	PF00400	WD repeat-containing protein
	27549496	27553125	26	-	.	ID=TraesCS2A01G057400LC.1	unknown	WD repeat-containing protein 25
	27550678	27553346	27	+	.	ID=TraesCS2A01G057500LC.1	PF00400	WD repeat-containing protein
	27555228	27560289	61	-	.	ID=TraesCS2A01G061600.1	PF00331	Endo-1
	27594221	27595078	36	-	.	ID=TraesCS2A01G057600LC.1	PF07714	Receptor-like protein kinase
	27596858	27597205	11	-	.	ID=TraesCS2A01G057700LC.1	PF00078	LINE-1 reverse transcriptase like
	27600387	27600680	30	-	.	ID=TraesCS2A01G057800LC.1	unknown	Serine/threonine-protein phosphatase 2A activator
	27603100	27606596	29	-	.	ID=TraesCS2A01G061700.1	PF00069	receptor kinase 1
	27619651	27620375	62	-	.	ID=TraesCS2A01G061800.1	PF01190	Proline-rich protein
	27628467	27629249	62	+	.	ID=TraesCS2A01G061900.1	PF01190	Proline-rich protein
	27632442	27633077	37	-	.	ID=TraesCS2A01G062000.1	PF01190	Proline-rich protein
	27638730	27639841	48	+	.	ID=TraesCS2A01G062100.1	PF01190	Proline-rich protein
	27642899	27643874	50	+	.	ID=TraesCS2A01G062200.1	PF01190	Proline-rich protein
	27644213	27644611	29	-	.	ID=TraesCS2A01G057900LC.1	unknown	RNA-directed DNA polymerase
	27657665	27692514	28	+	.	ID=TraesCS2A01G058000LC.1	unknown	Protein-export protein SecB
	27659492	27660307	29	+	.	ID=TraesCS2A01G058100LC.1	PF13963
	27701380	27701646	21	-	.	ID=TraesCS2A01G058200LC.1	PF00665	Retrovirus-related Pol polyprotein from transposon TNT 1-94
	27721380	27724679	26	+	.	ID=TraesCS2A01G058300LC.1	unknown	Aspartyl/glutamyl-tRNA(Asn/Gln) amidotransferase subunit B
	27727463	27730468	36	+	.	ID=TraesCS2A01G062300.1	unknown	Disease resistance protein (NBS-LRR class) family
	27733773	27734294	43	-	.	ID=TraesCS2A01G062400.1	PF01190	Proline-rich protein
	27738948	27740261	30	-	.	ID=TraesCS2A01G062500.1	PF00646	F-box protein
	27742401	27743379	53	-	.	ID=TraesCS2A01G062600.1	PF01190	Proline-rich protein
	27747187	27747913	62	-	.	ID=TraesCS2A01G062700.1	PF01190	Proline-rich protein
	27757964	27759745	33	+	.	ID=TraesCS2A01G058400LC.1	unknown	Protease HtpX
	27810489	27811431	62	-	.	ID=TraesCS2A01G062800.1	PF01190	Proline-rich protein
	27854785	27855731	44	-	.	ID=TraesCS2A01G062900.1	PF01190	Proline-rich protein
	27901623	27902431	56	-	.	ID=TraesCS2A01G058500LC.1	PF01190	Proline-rich protein
	27911819	27912583	56	-	.	ID=TraesCS2A01G063000.1	PF01190	Proline-rich protein
	27939813	27940739	62	-	.	ID=TraesCS2A01G063100.1	PF01190	Proline-rich protein
	27952442	27953995	49	+	.	ID=TraesCS2A01G063200.1	PF02365	NAC domain protein
	27956686	27958240	53	+	.	ID=TraesCS2A01G063300.1	PF02365	NAC domain protein
	27962981	27964485	37	+	.	ID=TraesCS2A01G063400.1	PF02365	NAC domain protein
	27964964	27966970	17	-	.	ID=TraesCS2A01G058600LC.1	unknown	Dolichyl-diphosphooligosaccharide--protein glycosyltransferase subunit 1
	27967243	27970497	47	-	.	ID=TraesCS2A01G063500.1	PF01535	Pentatricopeptide repeat-containing protein
	27976060	27976467	32	-	.	ID=TraesCS2A01G058700LC.1	unknown	Retrovirus-related Pol polyprotein from transposon TNT 1-94
	27977854	27978390	32	-	.	ID=TraesCS2A01G058800LC.1	PF14223	Retrotransposon protein
	27979820	27980391	33	-	.	ID=TraesCS2A01G058900LC.1	unknown	Lupus brain antigen 1-like protein
	27992690	27993028	25	-	.	ID=TraesCS2A01G059000LC.1	unknown	30S ribosomal protein S4
	28017433	28025235	43	-	.	ID=TraesCS2A01G063600.1	unknown	p-loop nucleoside triphosphate hydrolase superfamily protein
	28181438	28184053	31	+	.	ID=TraesCS2A01G059100LC.1	unknown	HAT transposon superfamily
	28184614	28185099	21	+	.	ID=TraesCS2A01G059200LC.1	unknown	polypyrimidine tract-binding protein 1
	28200182	28200694	31	+	.	ID=TraesCS2A01G063700.1	unknown	bZIP domain class transcription factor (DUF630 and DUF632)
	28408887	28409423	29	-	.	ID=TraesCS2A01G059300LC.1	PF05970	PIF1-like helicase
	28418105	28418740	31	-	.	ID=TraesCS2A01G059400LC.1	PF05970	ATP-dependent DNA helicase PIF1
	28419355	28419765	20	-	.	ID=TraesCS2A01G059500LC.1	unknown	AT hook motif-containing protein
	28420074	28425165	24	-	.	ID=TraesCS2A01G059600LC.1	PF14214	AT hook motif-containing protein
	28468628	28468886	26	-	.	ID=TraesCS2A01G059700LC.1	PF05699	Zinc finger MYM-type protein 1
	28480604	28481178	33	+	.	ID=TraesCS2A01G059800LC.1	unknown	Acetyl-coenzyme A carboxylase carboxyl transferase subunit beta
	28563252	28563641	20	-	.	ID=TraesCS2A01G059900LC.1	unknown	P-loop containing nucleoside triphosphate hydrolases superfamily protein
	28655423	28656055	31	-	.	ID=TraesCS2A01G060000LC.1	unknown	Polypyrimidine tract-binding 3
	28657018	28658360	39	-	.	ID=TraesCS2A01G063800.1	PF13921	Telomere repeat-binding factor like-protein
	28657572	28658360	26	-	.	ID=TraesCS2A01G063800.2	unknown	GroES-like zinc-binding dehydrogenase family protein
	28665198	28665899	46	+	.	ID=TraesCS2A01G063900.1	PF00069	Kinase
	28671844	28672449	26	+	.	ID=TraesCS2A01G060100LC.1	PF13456	Polynucleotidyl transferase
	28674885	28677039	53	-	.	ID=TraesCS2A01G064000.1	PF01425	Glutamyl-tRNA (Gln) amidotransferase subunit A
	28693552	28693776	28	-	.	ID=TraesCS2A01G060200LC.1	unknown	Ubiquinone/menaquinone biosynthesis C-methyltransferase UbiE
	28768384	28768719	26	+	.	ID=TraesCS2A01G060300LC.1	unknown
	28768859	28781670	29	+	.	ID=TraesCS2A01G060400LC.1	unknown	Transposon TX1 uncharacterized
	28781863	28782293	31	+	.	ID=TraesCS2A01G060500LC.1	PF00078	LINE-1 reverse transcriptase isogeny
	28784670	28785361	30	+	.	ID=TraesCS2A01G064100.1	unknown	secE/sec61-gamma protein transport protein
	28786056	28791795	60	-	.	ID=TraesCS2A01G064200.1	PF04751	UPF0307 protein
	28794192	28794506	32	+	.	ID=TraesCS2A01G060600LC.1	unknown	HMG-box (high mobility group) DNA-binding family protein
	28800269	28803325	54	+	.	ID=TraesCS2A01G064300.1	PF02225	E3 ubiquitin-protein ligase
	28800269	28803325	49	+	.	ID=TraesCS2A01G064300.2	PF02225	RING/U-box superfamily protein
	28800581	28803997	38	+	.	ID=TraesCS2A01G064300.3	PF02225	RING/U-box superfamily protein
	28807750	28809607	50	-	.	ID=TraesCS2A01G064400.1	PF00067	Cytochrome P450 family protein
	28811126	28813323	30	-	.	ID=TraesCS2A01G064500.1	unknown	OJ000223_09.1 protein
	28822392	28831229	59	-	.	ID=TraesCS2A01G064600.1	unknown	PHD finger protein
	28824912	28831229	49	-	.	ID=TraesCS2A01G064600.2	unknown	PHD finger protein
	29095129	29105376	55	+	.	ID=TraesCS2A01G064700.1	PF00632	E3 ubiquitin-protein ligase
	29095129	29105376	54	+	.	ID=TraesCS2A01G064700.2	PF00632	E3 ubiquitin-protein ligase
	29149206	29152587	43	+	.	ID=TraesCS2A01G064800.1	PF07762	Protein DETOXIFICATION
	29155255	29156751	26	-	.	ID=TraesCS2A01G060700LC.1	unknown	Bifunctional inhibitor/lipid-transfer protein/seed storage 2S albumin superfamily protein
	29156796	29157776	32	-	.	ID=TraesCS2A01G060800LC.1	unknown	C-X-C chemokine receptor type 4
	29261927	29262565	52	+	.	ID=TraesCS2A01G064900.1	PF00403	Heavy metal-associated domain containing protein
	29264273	29264656	24	+	.	ID=TraesCS2A01G060900LC.1	unknown	Transposon protein
	29270381	29275543	22	-	.	ID=TraesCS2A01G061000LC.1	PF13966	Prostaglandin E synthase 2
	29282727	29283092	34	-	.	ID=TraesCS2A01G061100LC.1	PF10551	Protein FAR1-RELATED SEQUENCE 5
	29285286	29290439	62	-	.	ID=TraesCS2A01G065000.1	PF13417	Prostaglandin E synthase 2
	29327292	29331964	38	-	.	ID=TraesCS2A01G061200LC.1	unknown	Methyl-CpG-binding domain protein
	29369256	29383810	27	-	.	ID=TraesCS2A01G061300LC.1	PF01429	Methyl-CpG-binding domain protein
	29579906	29592347	61	+	.	ID=TraesCS2A01G065100.4	PF00782	mRNA-capping enzyme
	29579906	29592195	60	+	.	ID=TraesCS2A01G065100.3	PF00782	mRNA-capping enzyme
	29579906	29588890	50	+	.	ID=TraesCS2A01G065100.2	PF00782	mRNA-capping enzyme
	29579906	29588400	47	+	.	ID=TraesCS2A01G065100.1	PF00782	mRNA-capping enzyme
	29591855	29592163	12	+	.	ID=TraesCS2A01G061400LC.1	unknown	Disease resistance protein (TIR-NBS-LRR class) family
	29593776	29594357	47	+	.	ID=TraesCS2A01G065200.1	PF13639	E3 ubiquitin-protein ligase
	29600615	29603423	47	+	.	ID=TraesCS2A01G065300.1	PF14226	2-oxoglutarate (2OG) and Fe(II)-dependent oxygenase superfamily protein
	29616688	29619018	53	+	.	ID=TraesCS2A01G065400.1	PF14226	2-oxoglutarate (2OG) and Fe(II)-dependent oxygenase superfamily protein
	29644407	29648495	42	+	.	ID=TraesCS2A01G065500.1	PF14226	2-oxoglutarate (2OG) and Fe(II)-dependent oxygenase superfamily protein
	29652955	29656398	48	+	.	ID=TraesCS2A01G065600.1	PF14226	2-oxoglutarate (2OG) and Fe(II)-dependent oxygenase superfamily protein
	29720160	29721523	62	-	.	ID=TraesCS2A01G065700.1	PF00230	Aquaporin
	29724840	29725862	11	-	.	ID=TraesCS2A01G061500LC.1	unknown	AF4/FMR2 family member 2
	29732555	29737625	44	-	.	ID=TraesCS2A01G065800.1	PF14226	2-oxoglutarate (2OG) and Fe(II)-dependent oxygenase superfamily protein
	29743102	29745003	26	-	.	ID=TraesCS2A01G061600LC.1	PF00931	NBS-LRR disease resistance protein
	29803126	29803572	11	-	.	ID=TraesCS2A01G061700LC.1	unknown	heteroglycan glucosidase 1
	29812977	29813664	37	+	.	ID=TraesCS2A01G065900.1	unknown	Sigma factor sigB regulation protein rsbQ
	29813295	29813729	17	-	.	ID=TraesCS2A01G061800LC.1	unknown	Core-2/I-branching beta-1
	29814924	29816944	49	-	.	ID=TraesCS2A01G066000.1	unknown	F-box family protein
	29868877	29869260	31	+	.	ID=TraesCS2A01G061900LC.1	unknown	Retrotransposon protein
	29870058	29872379	60	+	.	ID=TraesCS2A01G066100.1	PF01092	40S ribosomal protein S6
	29877273	29879365	61	-	.	ID=TraesCS2A01G066200.1	PF01092	40S ribosomal protein S6
	29883485	29885757	62	-	.	ID=TraesCS2A01G066300.1	PF00786	Rho GTPase-activating protein
	29933771	29935080	61	+	.	ID=TraesCS2A01G066400.1	PF08240	Alcohol dehydrogenase
	29955434	29956516	60	-	.	ID=TraesCS2A01G066500.1	PF08240	Alcohol dehydrogenase
	29989541	29990409	62	+	.	ID=TraesCS2A01G066600.1	PF03330	Expansin
	29990471	29990914	14	+	.	ID=TraesCS2A01G062000LC.1	unknown	IBR domain containing protein
	30020825	30021455	53	-	.	ID=TraesCS2A01G066700.1	PF12338	Ribulose bisphosphate carboxylase small chain
	30047814	30049118	62	-	.	ID=TraesCS2A01G066800.1	PF12338	Ribulose bisphosphate carboxylase small chain
	30071632	30072776	53	-	.	ID=TraesCS2A01G066900.1	PF12338	Ribulose bisphosphate carboxylase small chain
	30079492	30080632	51	-	.	ID=TraesCS2A01G067000.1	PF00101	Ribulose bisphosphate carboxylase small chain
	30085565	30086899	55	-	.	ID=TraesCS2A01G067100.1	PF12338	Ribulose bisphosphate carboxylase small chain
	30089910	30092099	39	-	.	ID=TraesCS2A01G067200.1	PF12338	Ribulose bisphosphate carboxylase small chain
	30125780	30127344	56	-	.	ID=TraesCS2A01G067300.1	PF12338	Ribulose bisphosphate carboxylase small chain
	30126213	30126554	28	+	.	ID=TraesCS2A01G062100LC.1	unknown	Tetraacyldisaccharide 4'-kinase
	30130889	30132607	61	+	.	ID=TraesCS2A01G067400.1	unknown	Coiled-coil domain-containing protein 6
	30132988	30136962	62	-	.	ID=TraesCS2A01G067500.1	PF14543	Eukaryotic aspartyl protease family protein
	30138626	30142177	32	-	.	ID=TraesCS2A01G067600.1	unknown	Thioredoxin protein
	30144390	30147039	62	-	.	ID=TraesCS2A01G067700.1	unknown	Thioredoxin superfamily protein
	30148107	30153413	58	-	.	ID=TraesCS2A01G067800.3	PF00479	Glucose-6-phosphate 1-dehydrogenase
	30148107	30152649	60	-	.	ID=TraesCS2A01G067800.2	PF00479	Glucose-6-phosphate 1-dehydrogenase
	30148107	30152542	58	-	.	ID=TraesCS2A01G067800.1	PF00479	Glucose-6-phosphate 1-dehydrogenase
	30154756	30155395	35	-	.	ID=TraesCS2A01G067900.1	PF00069	Protein kinase family protein
	30155277	30158734	24	-	.	ID=TraesCS2A01G067900.2	PF08263	Leucine-rich repeat receptor-like protein kinase family protein
	30161810	30162441	46	-	.	ID=TraesCS2A01G062200LC.1	PF00069	Receptor-kinase
	30162513	30164882	40	-	.	ID=TraesCS2A01G068000.1	PF08263	Leucine-rich repeat receptor-like protein kinase family protein
	30167520	30170811	56	-	.	ID=TraesCS2A01G068100.1	PF08263	Receptor-kinase
	30175759	30179063	58	-	.	ID=TraesCS2A01G068200.1	PF08263	Receptor-kinase
	30180686	30181000	11	+	.	ID=TraesCS2A01G062300LC.1	unknown	ABC2 homolog 14
	30184661	30188125	59	-	.	ID=TraesCS2A01G068300.1	PF08263	Receptor-kinase
	30197044	30199142	29	-	.	ID=TraesCS2A01G068400.1	PF08263	Leucine-rich repeat receptor-like protein kinase family protein
	30207534	30218127	18	+	.	ID=TraesCS2A01G062400LC.1	unknown	LONGIFOLIA protein
	30222212	30224575	56	+	.	ID=TraesCS2A01G068500.1	PF00201	Glycosyltransferase
	30243601	30244735	40	-	.	ID=TraesCS2A01G068600.1	PF00069	Protein kinase family protein
	30253203	30254004	31	-	.	ID=TraesCS2A01G068700.1	PF00069	Protein kinase family protein
	30268851	30272079	56	-	.	ID=TraesCS2A01G068800.1	PF08263	Receptor-kinase
	30273993	30277241	56	-	.	ID=TraesCS2A01G068900.1	PF08263	Receptor-kinase
	30301000	30304245	61	+	.	ID=TraesCS2A01G069000.1	PF08263	Receptor-kinase
	30305253	30306305	48	-	.	ID=TraesCS2A01G069100.1	PF00069	Protein kinase family protein
	30306263	30308602	39	-	.	ID=TraesCS2A01G069100.2	PF08263	Leucine-rich repeat receptor-like protein kinase family protein
	30312679	30313307	56	-	.	ID=TraesCS2A01G069200.1	PF00327	50S ribosomal protein L30
	30329522	30331905	62	-	.	ID=TraesCS2A01G069300.1	PF00249	MYB-related transcription factor
	30451779	30463948	55	-	.	ID=TraesCS2A01G069400.1	PF00289	Acetyl-CoA carboxylase
	30549640	30552897	54	-	.	ID=TraesCS2A01G069500.1	PF14826	FACT complex subunit SPT16
	30561355	30564638	61	+	.	ID=TraesCS2A01G069600.1	PF08265	INO80 complex subunit C
	30567569	30568897	43	+	.	ID=TraesCS2A01G069700.1	PF08246	Cysteine protease
	30573817	30574941	53	-	.	ID=TraesCS2A01G069800.1	PF03478	F-box protein
	30580563	30585470	27	+	.	ID=TraesCS2A01G062500LC.1	PF03101	Protein FAR1-RELATED SEQUENCE 5
	30583108	30583485	28	+	.	ID=TraesCS2A01G062600LC.1	unknown	Protein FAR1-RELATED SEQUENCE 5
	30585898	30588939	29	-	.	ID=TraesCS2A01G062700LC.1	unknown	Ubiquitin-like-specific protease 1A
	30589504	30591457	29	-	.	ID=TraesCS2A01G062800LC.1	unknown	RAB geranylgeranyl transferase alpha subunit 1
	30591538	30592103	24	-	.	ID=TraesCS2A01G062900LC.1	unknown	RNA-binding (RRM/RBD/RNP motifs) family protein
	30661652	30662069	15	-	.	ID=TraesCS2A01G063000LC.1	unknown	pyruvate dehydrogenase complex E1 alpha subunit
	30717467	30718645	23	+	.	ID=TraesCS2A01G063100LC.1	unknown	Retrotransposon protein
	30748014	30748358	16	-	.	ID=TraesCS2A01G063200LC.1	unknown	Transcription elongation factor SPT5
	30759582	30759998	26	-	.	ID=TraesCS2A01G063300LC.1	PF14223	Retrotransposon protein
	30764411	30766386	42	+	.	ID=TraesCS2A01G069900.1	PF16884	NADP-dependent alkenal double bond reductase
	30857277	30858927	47	+	.	ID=TraesCS2A01G070000.1	PF16884	NADP-dependent alkenal double bond reductase
	30864623	30866285	61	+	.	ID=TraesCS2A01G070100.1	PF00201	Glycosyltransferase
	30864683	30866134	28	-	.	ID=TraesCS2A01G063400LC.1	unknown	dentin sialophosphoprotein-like protein
	30868998	30870377	60	+	.	ID=TraesCS2A01G070200.1	PF00450	Carboxypeptidase
	31010544	31010909	17	+	.	ID=TraesCS2A01G063500LC.1	unknown	ternary complex factor MIP1 leucine-zipper protein (Protein of unknown function
	31012981	31013319	11	-	.	ID=TraesCS2A01G063600LC.1	unknown	CUB and sushi domain-containing protein 3
	31015538	31016104	24	+	.	ID=TraesCS2A01G063700LC.1	PF12796	Ankyrin repeat family protein
	31072322	31077071	62	-	.	ID=TraesCS2A01G070300.1	PF00903	Lactoylglutathione lyase
	31077403	31082591	59	+	.	ID=TraesCS2A01G070400.1	PF09741	CW7 protein
	31077403	31082591	59	+	.	ID=TraesCS2A01G070400.2	PF09741	CW7 protein
	31083939	31089612	61	+	.	ID=TraesCS2A01G070500.1	PF01266	Glycerol-3-phosphate dehydrogenase
	31163978	31168804	55	+	.	ID=TraesCS2A01G070600.1	PF00931	Disease resistance protein (TIR-NBS-LRR class) family
	31172209	31172735	19	+	.	ID=TraesCS2A01G063800LC.1	unknown	Peroxisomal membrane protein 11-3
	31172760	31177459	49	+	.	ID=TraesCS2A01G070700.2	PF00931	Disease resistance protein (TIR-NBS-LRR class) family
	31172760	31176415	37	+	.	ID=TraesCS2A01G070700.1	PF00931	Disease resistance protein (TIR-NBS-LRR class) family
	31200935	31202449	51	-	.	ID=TraesCS2A01G070800.1	PF00201	Glycosyltransferase
	31547314	31547766	19	-	.	ID=TraesCS2A01G063900LC.1	unknown	Protein kinase
	31549630	31551123	22	-	.	ID=TraesCS2A01G064000LC.1	unknown	spectrin beta chain
	31597565	31598924	62	+	.	ID=TraesCS2A01G070900.1	PF08240	Alcohol dehydrogenase
	31617003	31617227	26	-	.	ID=TraesCS2A01G064100LC.1	unknown	LINE-1 reverse transcriptase like
	31648562	31686564	28	-	.	ID=TraesCS2A01G071000.1	PF02784	Arginine decarboxylase
	31690158	31693285	62	+	.	ID=TraesCS2A01G071100.1	PF00300	Phosphoglycerate mutase family protein
	31694966	31696843	61	+	.	ID=TraesCS2A01G071200.1	PF02784	Arginine decarboxylase

## Sheet: Table S3
Table S3. Predictive analysis of candidate genes based on the positioning of Qyr.gaas.6A
Interval of QTL	Start	End				ID in wheat	Pfam ids	Annotation
AX-109558600~AX-109542604	609106836	609107591	62	-	.	ID=TraesCS6A01G398400.1	PF03195	LOB domain protein-like
chr6A:609100261..609894261	609109758	609112657	60	-	.	ID=TraesCS6A01G398500.1	unknown	Myosin type-2 heavy chain 2
	609137469	609142772	50	+	.	ID=TraesCS6A01G398600.1	PF00067	Cytochrome P450
	609148661	609149647	60	-	.	ID=TraesCS6A01G398700.1	PF03059	Nicotianamine synthase
	609157482	609158930	51	+	.	ID=TraesCS6A01G398800.1	PF00332	Glucan endo-1
	609161755	609163440	43	-	.	ID=TraesCS6A01G398900.1	unknown	F-box family protein
	609162151	609163440	35	-	.	ID=TraesCS6A01G398900.2	unknown	F-box family protein
	609165756	609168631	62	-	.	ID=TraesCS6A01G399000.1	PF13646	Deoxyhypusine hydroxylase
	609168874	609172782	58	+	.	ID=TraesCS6A01G399100.1	unknown	Bet1-like SNARE 1-1
	609175838	609176994	30	-	.	ID=TraesCS6A01G599400LC.1	unknown	LOW protein: zinc finger CCCH domain protein
	609176083	609176955	44	+	.	ID=TraesCS6A01G399200.1	PF03479	AT hook motif DNA-binding family protein
	609185093	609185251	11	-	.	ID=TraesCS6A01G599500LC.1	unknown	Ribosomal large subunit pseudouridine synthase C
	609198972	609199493	31	+	.	ID=TraesCS6A01G599600LC.1	PF00078	Transposon Ty3-G Gag-Pol polyprotein
	609252705	609258248	62	+	.	ID=TraesCS6A01G399300.1	PF00118	T-complex protein 1 subunit zeta
	609285698	609288266	56	+	.	ID=TraesCS6A01G399400.1	PF01590	Ethylene receptor
	609285698	609288266	53	+	.	ID=TraesCS6A01G399400.2	PF01590	Ethylene receptor
	609315652	609317711	33	-	.	ID=TraesCS6A01G599700LC.1	PF13912	Zinc finger family protein
	609376413	609377903	48	-	.	ID=TraesCS6A01G399500.1	PF00069	Receptor-like kinase
	609379689	609383659	59	-	.	ID=TraesCS6A01G399600.1	PF12678	RING/U-box superfamily protein
	609401805	609403283	45	-	.	ID=TraesCS6A01G399700.1	PF00931	Disease resistance protein RGA2
	609417754	609425258	33	+	.	ID=TraesCS6A01G399800.1	PF02362	B3 domain-containing protein
	609425692	609425829	26	-	.	ID=TraesCS6A01G599800LC.1	unknown	glutathione S-transferase PHI 9
	609426283	609427278	43	-	.	ID=TraesCS6A01G399900.1	unknown	NB-ARC domain-containing disease resistance protein
	609446618	609453800	60	+	.	ID=TraesCS6A01G400000.1	PF00330	Aconitate hydratase
	609456496	609457020	19	-	.	ID=TraesCS6A01G599900LC.1	unknown	Retrotransposon protein
	609479241	609480764	60	-	.	ID=TraesCS6A01G400100.1	PF01554	Protein DETOXIFICATION
	609551301	609553284	53	+	.	ID=TraesCS6A01G400200.1	PF01554	Protein DETOXIFICATION
	609558417	609558584	33	-	.	ID=TraesCS6A01G600000LC.1	unknown	Adenylate cyclase type 5
	609559041	609561847	59	+	.	ID=TraesCS6A01G400300.1	PF01269	rRNA 2'-O-methyltransferase fibrillarin 2
	609563360	609563571	31	-	.	ID=TraesCS6A01G600100LC.1	PF00420	NADH dehydrogenase subunit 4L
	609564593	609566291	41	-	.	ID=TraesCS6A01G400400.1	PF00646	F-box family protein
	609564593	609566291	51	-	.	ID=TraesCS6A01G400400.2	PF00646	F-box family protein
	609573316	609577524	39	+	.	ID=TraesCS6A01G400500.1	PF08263	Leucine-rich repeat receptor-like protein kinase family protein
	609591036	609591347	27	+	.	ID=TraesCS6A01G600200LC.1	PF13966	RNA-directed DNA polymerase (reverse transcriptase)-related family protein
	609594501	609609892	33	-	.	ID=TraesCS6A01G600300LC.1	PF00069	receptor-like protein kinase 4
	609625958	609626542	11	+	.	ID=TraesCS6A01G600400LC.1	unknown	Retrotransposon protein
	609626942	609627505	22	+	.	ID=TraesCS6A01G600500LC.1	unknown	LINE-1 reverse transcriptase like
	609630390	609632183	33	-	.	ID=TraesCS6A01G600600LC.1	unknown	Nuclear-pore anchor-like protein
	609635388	609635702	24	-	.	ID=TraesCS6A01G600700LC.1	PF13855	Leucine-rich repeat receptor-like protein kinase family protein
	609635875	609636699	31	-	.	ID=TraesCS6A01G600800LC.1	PF08263	Leucine-rich repeat receptor-like protein kinase family protein
	609637188	609637502	27	+	.	ID=TraesCS6A01G600900LC.1	unknown	Retrotransposon protein
	609668761	609688894	31	+	.	ID=TraesCS6A01G400600.1	PF08263	Leucine-rich repeat receptor-like protein kinase family protein
	609674399	609675004	30	+	.	ID=TraesCS6A01G601000LC.1	PF13855	Leucine-rich repeat receptor-like protein kinase family protein
	609678533	609679114	31	-	.	ID=TraesCS6A01G601100LC.1	unknown	LINE-1 reverse transcriptase like
	609717957	609718847	40	-	.	ID=TraesCS6A01G400700.1	PF08263	Leucine-rich repeat receptor-like protein kinase family protein
	609722158	609722358	21	+	.	ID=TraesCS6A01G601200LC.1	unknown	Leucine-rich repeat receptor-like protein kinase family protein
	609722475	609743218	31	+	.	ID=TraesCS6A01G400800.1	PF00560	Leucine-rich repeat receptor-like protein kinase family protein
	609722826	609724127	19	+	.	ID=TraesCS6A01G400800.2	PF13516	Leucine-rich repeat receptor-like protein kinase family protein
	609729025	609733532	42	+	.	ID=TraesCS6A01G400900.1	PF00931	NBS-LRR disease resistance protein-like
	609790120	609797040	38	+	.	ID=TraesCS6A01G401000.1	PF00931	Disease resistance protein (NBS-LRR class) family
	609795689	609796663	29	+	.	ID=TraesCS6A01G401100.1	PF12799	TIR-NBS-LRR class disease resistance protein
	609801821	609803501	27	+	.	ID=TraesCS6A01G601300LC.1	unknown	Retrotransposon protein
	609813988	609821699	50	-	.	ID=TraesCS6A01G401200.1	PF08263	Leucine-rich repeat receptor-like protein kinase family protein
	609814568	609821327	27	+	.	ID=TraesCS6A01G601400LC.1	unknown	GYF domain-containing protein
	609819168	609819719	37	-	.	ID=TraesCS6A01G601500LC.1	unknown	RNA-directed DNA polymerase (Reverse transcriptase)
	609831224	609831493	29	+	.	ID=TraesCS6A01G601600LC.1	PF14111	Auxin response factor
	609836812	609841939	36	+	.	ID=TraesCS6A01G601700LC.1	PF00350	Dynamin
	609883520	609886523	53	-	.	ID=TraesCS6A01G401300.1	PF00069	Receptor kinase
	609887503	609888003	29	+	.	ID=TraesCS6A01G601800LC.1	PF00069	Receptor-like kinase
	609888012	609888416	30	+	.	ID=TraesCS6A01G601900LC.1	PF07714	Receptor kinase

## Sheet: Table S4
Table S4. Rainfall and temperature during wheat growth period in six environments
	MY17		GY18		GY19		GY20		AS20		SL20
vegetation season: October of the sowing year - May of harvest year	Avg. rainfalls /mm	Avg. temperature /℃	Avg. rainfalls /mm	Avg. temperature /℃	Avg. rainfalls /mm	Avg. temperature /℃	Avg. rainfalls /mm	Avg. temperature /℃	Avg. rainfalls /mm	Avg. temperature /℃	Avg. rainfalls /mm	Avg. temperature /℃
October	78.77	18.24	80.55	16.62	122.24	13.72	137.91	16.46	154.72	16.91	89.3	17.97
November	20.94	12.3	45.33	11.63	58.64	10.56	47.78	10.95	47.78	11.67	51.6	13.06
December	8.82	8.77	30.74	6.53	66.34	5.02	33.24	7.33	44.17	8.03	20.35	8.4
January	15.21	8.19	85.16	4.32	80.62	4.56	82.42	6.31	89.21	7.38	42.74	7.68
February	32.19	8.54	33.19	6.64	50.74	5.86	81.74	9.09	79.42	9.94	26.22	10.28
March	29.62	11.69	115.31	14.24	71.21	11.61	86.93	12.8	110.33	13.79	36.83	14.53
April	34.28	18.39	61.47	17.26	120.07	18.23	129.89	13.9	112.61	14.59	31.64	16.72
May	45.25	22.15	159.6	20.18	167.11	17.97	130.49	21.09	147.4	21.79	34.84	23.13
note: MY17: 2017 Mianyang. GY18: 2018 Guiyang. GY19: 2019 Guiyang. GY20: 2020 Guiyang. AS20: 2020 Anshun. SL20: 2020 Shuangliu
The above data came from China Statistical Yearbook, National Bureau of Statistics (http://www.stats.gov.cn/tjsj/ndsj/)
